# Supplementary material for: Tissue-Specific Biomarkers and Bioaccumulation in Mytilus galloprovincialis: Seasonal Anthropogenic Stress in the North Ionian Sea (Calabria, Italy)
Source: J Xenobiot. 2026 Jun 4;16(3):104. doi: 10.3390/jox16030104 (PMC13300931; doi:10.3390/jox16030104)
Supplement: Supplementary file 1 [file jox-16-00104-s001.zip]

Archive with 1 entries (1 files):
- jox-4322621-supplementary.pdf
